# Supplementary material for: Effects of Immunoglobulins G From Systemic Sclerosis Patients in Normal Dermal Fibroblasts: A Multi-Omics Study
Source: Front Immunol. 2022 Jun 29;13:904631. doi: 10.3389/fimmu.2022.904631 (PMC9276964; doi:10.3389/fimmu.2022.904631)
Supplement: Supplementary file 3 [file Table_4.xlsx]

## Sheet: Sheet1
protein name	gene symbol
adenosylhomocysteinase	AHCY
adenine phosphoribosyltransferase	APRT
actin related protein 2/3 complex subunit 3	ARPC3
cytidine/uridine monophosphate kinase 1	CMPK1
cullin 3	CUL3
defender against cell death 1	DAD1
EF-hand domain family member D2	EFHD2
EH domain containing 3	EHD3
extended synaptotagmin 2	ESYT2
glucose-6-phosphate dehydrogenase	G6PD
glyoxalase I	GLO1
hydroxyacyl-CoA dehydrogenase trifunctional multienzyme complex subunit beta	HADHB
hexokinase 1	HK1
heterochromatin protein 1 binding protein 3	HP1BP3
LDL receptor related protein 1	LRP1
phosphofructokinase, liver type	PFKL
progesterone receptor membrane component 2	PGRMC2
phospholipase B domain containing 2	PLBD2
POTE ankyrin domain family member J	POTEJ
protein kinase cAMP-activated catalytic subunit alpha	PRKACA
proteasome 26S subunit, non-ATPase 11	PSMD11
ribosomal protein L28	RPL28
ribosomal protein S18	RPS18
ribosomal protein S19	RPS19
ribosomal protein S25	RPS25
solute carrier family 25 member 3	SLC25A3
sorcin	SRI
transgelin	TAGLN
thioredoxin related transmembrane protein 1	TMX1
tubulin beta 1 class VI	TUBB1
tubulin beta 8 class VIII	TUBB8
