# Supplementary material for: Effects of Immunoglobulins G From Systemic Sclerosis Patients in Normal Dermal Fibroblasts: A Multi-Omics Study
Source: Front Immunol. 2022 Jun 29;13:904631. doi: 10.3389/fimmu.2022.904631 (PMC9276964; doi:10.3389/fimmu.2022.904631)
Supplement: Supplementary file 4 [file Table_5.xlsx]

## Sheet: Feuil1
protein name	gene name
adenosylhomocysteinase	AHCY
adaptor related protein complex 2 subunit mu 1	AP2M1
adenine phosphoribosyltransferase	APRT
actin related protein 2/3 complex subunit 3	ARPC3
chaperonin containing TCP1 subunit 8	CCT8
CD151 molecule (Raph blood group)	CD151
cytidine/uridine monophosphate kinase 1	CMPK1
calponin 2	CNN2
COMM domain containing 8	COMMD8
cullin 3	CUL3
cytochrome b reductase 1	CYBRD1
cytochrome c, somatic	CYCS
defender against cell death 1	DAD1
dyskerin pseudouridine synthase 1	DKC1
dynamin 2	DNM2
deoxythymidylate kinase	DTYMK
EF-hand domain family member D2	EFHD2
EH domain containing 3	EHD3
eukaryotic translation initiation factor 3 subunit C	EIF3C
eukaryotic translation initiation factor 3 subunit L	EIF3L
eukaryotic translation initiation factor 4A1	EIF4A1
eukaryotic translation initiation factor 4B	EIF4B
extended synaptotagmin 2	ESYT2
FERM, ARH/RhoGEF and pleckstrin domain protein 1	FARP1
FMR1 autosomal homolog 2	FXR2
glucose-6-phosphate dehydrogenase	G6PD
glyceraldehyde-3-phosphate dehydrogenase	GAPDH
glucosylceramidase beta	GBA
GCN1 activator of EIF2AK4	GCN1
glyoxalase I	GLO1
G protein pathway suppressor 1	GPS1
hydroxyacyl-CoA dehydrogenase trifunctional multienzyme complex subunit beta	HADHB
hexokinase 1	HK1
heterochromatin protein 1 binding protein 3	HP1BP3
heat shock protein family E (Hsp10) member 1	HSPE1
interleukin enhancer binding factor 3	ILF3
importin 9	IPO9
KN motif and ankyrin repeat domains 2	KANK2
LDL receptor related protein 1	LRP1
LDL receptor related protein associated protein 1	LRPAP1
metastasis associated 1 family member 2	MTA2
myosin light chain 9	MYL9
myosin ID	MYO1D
NADH:ubiquinone oxidoreductase subunit A13	NDUFA13
NME/NM23 nucleoside diphosphate kinase 1	NME1
proliferation-associated 2G4	PA2G4
penta-EF-hand domain containing 1	PEF1
phosphofructokinase, liver type	PFKL
profilin 2	PFN2
phosphoglucomutase 3	PGM3
progesterone receptor membrane component 1	PGRMC1
progesterone receptor membrane component 2	PGRMC2
phospholipase A2 activating protein	PLAA
phospholipase B domain containing 2	PLBD2
phosphomannomutase 2	PMM2
POTE ankyrin domain family member J	POTEJ
protein kinase cAMP-activated catalytic subunit alpha	PRKACA
PC4 and SFRS1 interacting protein 1	PSIP1
proteasome 26S subunit, non-ATPase 11	PSMD11
proteasome 26S subunit ubiquitin receptor, non-ATPase 2	PSMD2
PYD and CARD domain containing	PYCARD
ribosomal protein L13	RPL13
ribosomal protein L28	RPL28
ribosomal protein L35	RPL35
ribosomal protein L6	RPL6
ribosomal protein L7	RPL7
ribosomal protein L7a	RPL7A
RPS10-NUDT3 readthrough	RPS10-NUDT3
ribosomal protein S13	RPS13
ribosomal protein S18	RPS18
ribosomal protein S19	RPS19
ribosomal protein S25	RPS25
SH3 domain containing GRB2 like, endophilin B2	SH3GLB2
solute carrier family 12 member 4	SLC12A4
solute carrier family 16 member 1	SLC16A1
solute carrier family 25 member 3	SLC25A3
small nuclear ribonucleoprotein U5 subunit 200	SNRNP200
small nuclear ribonucleoprotein polypeptide A	SNRPA
small nuclear ribonucleoprotein polypeptide B2	SNRPB2
sorting nexin 3	SNX3
sorcin	SRI
signal recognition particle 68	SRP68
STT3 oligosaccharyltransferase complex catalytic subunit B	STT3B
syntaxin 12	STX12
transgelin	TAGLN
transgelin 2	TAGLN2
thioredoxin related transmembrane protein 1	TMX1
translocase of outer mitochondrial membrane 5	TOMM5
trophoblast glycoprotein	TPBG
TRIO and F-actin binding protein	TRIOBP
tubulin beta 1 class VI	TUBB1
tubulin beta 6 class V	TUBB6
tubulin beta 8 class VIII	TUBB8
ubiquitin like modifier activating enzyme 2	UBA2
